# Supplementary material for: TRIB3 Mediates Fibroblast Activation and Fibrosis though Interaction with ATF4 in IPF
Source: Int J Mol Sci. 2022 Dec 11;23(24):15705. doi: 10.3390/ijms232415705 (PMC9778945; doi:10.3390/ijms232415705)
Supplement: Supplementary file 1 [file ijms-23-15705-s001.zip]

Archive with 1 entries (1 files):
- ijms-1970989-supplementary.pdf
